# Supplementary material for: Targeting Inflammation by Anthocyanins as the Novel Therapeutic Potential for Chronic Diseases: An Update
Source: Molecules. 2021 Jul 20;26(14):4380. doi: 10.3390/molecules26144380 (PMC8304181; doi:10.3390/molecules26144380)
Supplement: Supplementary file 1 [file molecules-26-04380-s001.zip]

Archive with 1 entries (1 files):
- molecules-1299640-supplementary.pdf
